# Supplementary material for: Rational Engineering of Non-Ubiquinone Containing Corynebacterium glutamicum for Enhanced Coenzyme Q10 Production
Source: Metabolites. 2022 May 11;12(5):428. doi: 10.3390/metabo12050428 (PMC9145305; doi:10.3390/metabo12050428)
Supplement: Supplementary file 1 [file metabolites-12-00428-s001.zip]

Archive with 1 entries (1 files):
- metabolites-1723845-supplementary.pdf
